# Supplementary material for: Neuronal Primary Cilia Mediate Noggin Release to Enable Extracellular Signaling
Source: Cells. 2025 Oct 16;14(20):1607. doi: 10.3390/cells14201607 (PMC12564481; doi:10.3390/cells14201607)
Supplement: Supplementary file 1 [file cells-14-01607-s001.zip]

Archive with 1 entries (1 files):
- cells-3792848-supplementary.pdf
